# Supplementary material for: Supramolecular Deconstruction of Bamboo Holocellulose via Hydrothermal Treatment for Highly Efficient Enzymatic Conversion at Low Enzyme Dosage
Source: Int J Mol Sci. 2022 Oct 5;23(19):11829. doi: 10.3390/ijms231911829 (PMC9570373; doi:10.3390/ijms231911829)
Supplement: Supplementary file 1 [file ijms-23-11829-s001.zip]

Archive with 1 entries (1 files):
- ijms-1949386-supplementary.pdf
